# Supplementary material for: Dissecting specific Wnt components governing osteogenic differentiation potential by human periodontal ligament stem cells through interleukin-6
Source: Sci Rep. 2023 Jun 3;13:9055. doi: 10.1038/s41598-023-35569-8 (PMC10239497; doi:10.1038/s41598-023-35569-8)
Supplement: Supplementary file 5 — Supplementary Information. [file 41598_2023_35569_MOESM5_ESM.xlsx]

## Sheet: Metadata Template
# Use this template for large-scale, high-throughput RT-PCR submissions.
# In addition to this 'Metadata Template' worksheet, there are related 'Matrix non-normalized', 'Matrix normalized', and 'Fold Change' worksheets. Click tabs below.
# Most fields in this template must be completed. Incomplete submissions will be returned.
# For 'Example' worksheets, click tabs below.
# Field names (in blue on this page) should not be edited. Hover over cells containing field names to view field content guidelines or,
# CLICK HERE for Field Content Guidelines Web page.
SERIES
# This section describes the overall experiment.
title	Reverse Transcription quantitative PCR (RT-q PCR) analysis of osteogenic-related markers for osteogenic differentiation from human periodontal ligamen stem cells
summary	We pre-treated human periodontal ligament stem cells (hPDLSCs) under Iinterleukin-6 (IL-6) in osteogenic inductive medium (OM) on osteogenic differentiation potential and investigate the specific signaling pathway by clarifying with several antagonists (Dkk-1, SP600125, SB431542, and DAPT) and siRNA (siWnt2B, siWnt10B, and siWnt5A) to identify the differences in the expression pattern of osteogen…
summary
overall design	qPCR gene expression profiling of differentiation cells compared to undifferentiated cells.
contributor	Sawangmake, C
contributor	Purwaningrum, M
SAMPLES
# The Sample names in the first column are arbitrary but they must match the column headers of the Matrix table (see next worksheet).
Sample name	title	description	source name	organism	characteristics: treatment	molecule	label	platform
SAMPLE 1	Control Undifferentiation Cell 1	Control cell line 1	hPDLSCs line 1	Homo sapiens	Control	total RNA	SYBR Green
SAMPLE 2	Control Undifferentiation Cell 2	Control cell line 2	hPDLSCs line 2	Homo sapiens	Control	total RNA	SYBR Green
SAMPLE 3	Control Undifferentiation Cell 3	Control cell line 3	hPDLSCs line 3	Homo sapiens	Control	total RNA	SYBR Green
SAMPLE 4	Control Undifferentiation Cell 4	Control cell line 4	hPDLSCs line 4	Homo sapiens	Control	total RNA	SYBR Green
SAMPLE 5	Untreated Differentiation cell 1	Differentiated cell line 1	hPDLSCs line 1	Homo sapiens	OM	total RNA	SYBR Green
SAMPLE 6	Untreated Differentiation cell 2	Differentiated cell line 2	hPDLSCs line 2	Homo sapiens	OM	total RNA	SYBR Green
SAMPLE 7	Untreated Differentiation cell 3	Differentiated cell line 3	hPDLSCs line 3	Homo sapiens	OM	total RNA	SYBR Green
SAMPLE 8	Untreated Differentiation cell 4	Differentiated cell line 4	hPDLSCs line 4	Homo sapiens	OM	total RNA	SYBR Green
SAMPLE 9	Treated Differentiation cell 1	Differentiated + IL-6 cell line 1	hPDLSCs line 1	Homo sapiens	OM + IL-6	total RNA	SYBR Green
SAMPLE 10	Treated Differentiation cell 2	Differentiated + IL-6 cell line 2	hPDLSCs line 2	Homo sapiens	OM + IL-6	total RNA	SYBR Green
SAMPLE 11	Treated Differentiation cell 3	Differentiated + IL-6 cell line 3	hPDLSCs line 3	Homo sapiens	OM + IL-6	total RNA	SYBR Green
SAMPLE 12	Treated Differentiation cell 4	Differentiated + IL-6 cell line 4	hPDLSCs line 4	Homo sapiens	OM + IL-6	total RNA	SYBR Green
SAMPLE 13	inhibitor 1 treated Differentiation cell 1	Differentiated + inhibitor 1 + IL-6 cell line 1	hPDLSCs line 1	Homo sapiens	OM + Dkk1 + IL-6	total RNA	SYBR Green
SAMPLE 14	inhibitor 1 treated Differentiation cell 2	Differentiated + inhibitor 1 + IL-6 cell line 2	hPDLSCs line 2	Homo sapiens	OM + Dkk1 + IL-6	total RNA	SYBR Green
SAMPLE 15	inhibitor 1 treated Differentiation cell 3	Differentiated + inhibitor 1 + IL-6 cell line 3	hPDLSCs line 3	Homo sapiens	OM + Dkk1 + IL-6	total RNA	SYBR Green
SAMPLE 16	inhibitor 1 treated Differentiation cell 4	Differentiated + inhibitor 1 + IL-6 cell line 4	hPDLSCs line 4	Homo sapiens	OM + Dkk1 + IL-6	total RNA	SYBR Green
SAMPLE 17	inhibitor 2 treated Differentiation cell 1	Differentiated + inhibitor 2 + IL-6 cell line 1	hPDLSCs line 1	Homo sapiens	OM + SP600125 + IL-6	total RNA	SYBR Green
SAMPLE 18	inhibitor 2 treated Differentiation cell 2	Differentiated + inhibitor 2 + IL-6 cell line 2	hPDLSCs line 2	Homo sapiens	OM + SP600125 + IL-6	total RNA	SYBR Green
SAMPLE 19	inhibitor 2 treated Differentiation cell 3	Differentiated + inhibitor 2 + IL-6 cell line 3	hPDLSCs line 3	Homo sapiens	OM + SP600125 + IL-6	total RNA	SYBR Green
SAMPLE 20	inhibitor 2 treated Differentiation cell 4	Differentiated + inhibitor 2 + IL-6 cell line 4	hPDLSCs line 4	Homo sapiens	OM + SP600125 + IL-6	total RNA	SYBR Green
SAMPLE 21	inhibitor 3 treated Differentiation cell 1	Differentiated + inhibitor 3 + IL-6 cell line 1	hPDLSCs line 1	Homo sapiens	OM + SB431542 + IL-6	total RNA	SYBR Green
SAMPLE 22	inhibitor 3 treated Differentiation cell 2	Differentiated + inhibitor 3 + IL-6 cell line 2	hPDLSCs line 2	Homo sapiens	OM + SB431542 + IL-6	total RNA	SYBR Green
SAMPLE 23	inhibitor 3 treated Differentiation cell 3	Differentiated + inhibitor 3 + IL-6 cell line 3	hPDLSCs line 3	Homo sapiens	OM + SB431542 + IL-6	total RNA	SYBR Green
SAMPLE 24	inhibitor 3 treated Differentiation cell 4	Differentiated + inhibitor 3 + IL-6 cell line 4	hPDLSCs line 4	Homo sapiens	OM + SB431542 + IL-6	total RNA	SYBR Green
SAMPLE 25	inhibitor 4 treated Differentiation cell 1	Differentiated + inhibitor 4 + IL-6 cell line 1	hPDLSCs line 1	Homo sapiens	OM + DAPT + IL-6	total RNA	SYBR Green
SAMPLE 26	inhibitor 4 treated Differentiation cell 2	Differentiated + inhibitor 4 + IL-6 cell line 2	hPDLSCs line 2	Homo sapiens	OM + DAPT + IL-6	total RNA	SYBR Green
SAMPLE 27	inhibitor 4 treated Differentiation cell 3	Differentiated + inhibitor 4 + IL-6 cell line 3	hPDLSCs line 3	Homo sapiens	OM + DAPT + IL-6	total RNA	SYBR Green
SAMPLE 28	inhibitor 4 treated Differentiation cell 4	Differentiated + inhibitor 4 + IL-6 cell line 4	hPDLSCs line 4	Homo sapiens	OM + DAPT + IL-6	total RNA	SYBR Green
SAMPLE 29	Knockdown 1 treated Differentiation cell 1	Differentiated + siRNA 1 + IL-6 cell line 1	hPDLSCs line 1	Homo sapiens	OM + siWnt2B + IL-6	total RNA	SYBR Green
SAMPLE 30	Knockdown 1 treated Differentiation cell 2	Differentiated + siRNA 1 + IL-6 cell line 2	hPDLSCs line 2	Homo sapiens	OM + siWnt2B + IL-6	total RNA	SYBR Green
SAMPLE 31	Knockdown 1 treated Differentiation cell 3	Differentiated + siRNA 1 + IL-6 cell line 3	hPDLSCs line 3	Homo sapiens	OM + siWnt2B + IL-6	total RNA	SYBR Green
SAMPLE 32	Knockdown 1 treated Differentiation cell 4	Differentiated + siRNA 1 + IL-6 cell line 4	hPDLSCs line 4	Homo sapiens	OM + siWnt2B + IL-6	total RNA	SYBR Green
SAMPLE 33	Knockdown 2 treated Differentiation cell 1	Differentiated + siRNA 2 + IL-6 cell line 1	hPDLSCs line 1	Homo sapiens	OM + siWnt10B + IL-6	total RNA	SYBR Green
SAMPLE 34	Knockdown 2 treated Differentiation cell 2	Differentiated + siRNA 2 + IL-6 cell line 2	hPDLSCs line 2	Homo sapiens	OM + siWnt10B + IL-6	total RNA	SYBR Green
SAMPLE 35	Knockdown 2 treated Differentiation cell 3	Differentiated + siRNA 2 + IL-6 cell line 3	hPDLSCs line 3	Homo sapiens	OM + siWnt10B + IL-6	total RNA	SYBR Green
SAMPLE 36	Knockdown 2 treated Differentiation cell 4	Differentiated + siRNA 2 + IL-6 cell line 4	hPDLSCs line 4	Homo sapiens	OM + siWnt10B + IL-6	total RNA	SYBR Green
SAMPLE 37	Knockdown 3 treated Differentiation cell 1	Differentiated + siRNA 3 + IL-6 cell line 1	hPDLSCs line 1	Homo sapiens	OM + siWnt5A + IL-6	total RNA	SYBR Green
SAMPLE 38	Knockdown 3 treated Differentiation cell 2	Differentiated + siRNA 3 + IL-6 cell line 2	hPDLSCs line 2	Homo sapiens	OM + siWnt5A + IL-6	total RNA	SYBR Green
SAMPLE 39	Knockdown 3 treated Differentiation cell 3	Differentiated + siRNA 3 + IL-6 cell line 3	hPDLSCs line 3	Homo sapiens	OM + siWnt5A + IL-6	total RNA	SYBR Green
SAMPLE 40	Knockdown 3 treated Differentiation cell 4	Differentiated + siRNA 3 + IL-6 cell line 4	hPDLSCs line 4	Homo sapiens	OM + siWnt5A + IL-6	total RNA	SYBR Green
PROTOCOLS
# This section includes protocols and fields which are common to all Samples.
# Protocols which are applicable to specific Samples or specific channels should be included in additional columns of the SAMPLES section instead.
growth protocol
treatment protocol
extract protocol	The total cellular RNA was extracted using TRIzolTM reagent (Thermo Fisher Scientific) and Direct-zolTM RNA Miniprep kit (Zymo Research, USA)
label protocol	The cDNA was obtained from RNA using ImProm-IITM Reverse Transcription System (Promega, USA). Targeted genes were amplified and detected by FastStart Essential DNA Green Master (Roche Diagnostics, USA) and CF96TM real-time PCR detection system (BioRad) with 40 cycles at 94℃ for 15 seconds and 60℃ for 60 seconds.
hyb protocol	n/a
scan protocol	n/a
data processing	For the normalization it uses the average of housekeeping gene: 18S
data processing	Target gene signals were normalized to housekeeping genes; 2^-deltaCt, where deltaCt = (Ct_Target − Ct_HKG)]
value definition	Matrix normalized worksheet reports normalized signal (against housekeeping genes).
value definition	Fold Change worksheet reports differentiated/control ratios.
PLATFORM
# If your panel of PCR assays is already deposited in GEO, please fill in platform column in SAMPLES section and ignore this PLATFORM section.
# If your panel of PCR assays is not in GEO, please complete the fields below and include platform annotation columns in Matrix normalized Template (see example).
title	VSCBIC hPDLSCs CF96TM real-time PCR detection system
technology	RT-PCR
distribution	virtual
organism	Homo sapiens
manufacturer	In house method
manufacture protocol	In house method
catalog number
description	PCR assay
description
# Platform Column Definitions: describe the contents of each platform column in the Matrix normalized Template
Gene symbol	Gene sympol
Description	Gene description
GB_ACC	GeneBank Accession number

## Sheet: Matrix non-normalized Template
# Matrix non-normalized table for RT-PCR submission.
# The ID_REF column must contain unique identifiers.
# SAMPLE columns should report non-normalized data (e.g., raw Ct_Target).
# SAMPLE column header names must match Sample name column in SAMPLES section of Metadata sheet.
ID_REF	SAMPLE 1	SAMPLE 2	SAMPLE 3	SAMPLE 4	SAMPLE 5	SAMPLE 6	SAMPLE 7	SAMPLE 8	SAMPLE 9	SAMPLE 10	SAMPLE 11	SAMPLE 12	SAMPLE 13	SAMPLE 14	SAMPLE 15	SAMPLE 16	SAMPLE 17	SAMPLE 18	SAMPLE 19	SAMPLE 20	SAMPLE 21	SAMPLE 22	SAMPLE 23	SAMPLE 24	SAMPLE 25	SAMPLE 26	SAMPLE 27	SAMPLE 28	SAMPLE 29	SAMPLE 30	SAMPLE 31	SAMPLE 32	SAMPLE 33	SAMPLE 34	SAMPLE 35	SAMPLE 36	SAMPLE 37	SAMPLE 38	SAMPLE 39	SAMPLE 40
PO01	25.3868	25.7536	25.0989	25.5887	24.6597	24.6278	24.496	24.414	24.8984	24.8485	24.7441	24.8754	24.3319	24.48	24.4423	24.7073	24.8409	24.7694	24.8959	24.6979	24.4279	24.7403	24.9394	24.867	24.7403	24.4279	24.8304	24.0732	23.5444	23.6037	23.6629	23.623	23.3464	23.2488	23.453	23.2302	23.6629	23.4279	23.4334	23.6286
PO02	32.2304	32.4868	32.4104	32.6946	32.5317	32.332	32.1436	32.3724	32.3388	33.1853	32.1946	32.1034	33.9663	32.3651	33.0239	33.3787	32.5935	32.6429	32.5295	32.6079	33.8535	33.2394	33.665	33.8795	32.6579	32.9357	32.8039	32.555	33.0956	33.0901	32.474	32.4278	33.3952	34.4046	33.9033	34.1916	33.3877	33.0858	33.5273	32.8598
EO01	20.9289	20.7419	20.4799	20.8917	19.8952	19.5897	19.0983	20.0867	19.2212	19.7917	19.1376	19.2164	19.0635	20.2201	20.8917	20.9278	21.7914	21.9275	21.9033	21.8575	20.3095	20.6436	20.9959	20.8299	17.7542	17.9339	17.023	17.0511	17.1459	17.1982	17.3515	17.0979	16.7108	17.2645	17.0361	18.5956	16.3032	16.3905	16.3146	16.0786
EO02	27.0065	27.2427	27.0939	27.5284	27.4561	27.0843	27.0584	27.0379	28.1408	28.4172	28.0843	28.0584	27.8716	27.6575	27.6461	27.3434	28.9887	29.0435	28.9685	28.9149	28.4776	28.745	28.251	28.2043	28.3639	28.0495	28.4612	28.5221	28.4421	28.4017	28.4961	28.8176	27.7155	27.5234	27.6716	27.5438	27.1418	27.2562	27.3391	27.0647
LO01	26.0677	26.9148	26.565	26.491	26.39	26.1109	26.2491	26.411	26.3435	26.2445	26.2326	26.1457	26.0946	26.1518	26.491	26.423	26.7942	27.1449	26.3836	26.397	26.6716	26.6143	25.2369	25.2725	26.2729	25.5131	25.407	28.5221	26.637	26.5997	26.7042	26.5616	25.8575	25.7961	25.7794	25.7237	26.5503	26.5326	26.4215	26.5472
MO01	30.6742	30.3893	30.4006	30.5187	33.6313	33.238	32.9892	33.427	34.1601	33.2252	33.9659	33.4785	33.0055	32.7898	32.8948	33.7473	34.2746	34.0797	34.4231	34.9244	32.9609	32.7829	32.9531	33.5806	33.3662	32.3829	32.483	32.1598	32.2234	32.3779	32.9731	32.6591	33.4851	33.5119	33.1846	33.19	30.9016	30.5034	30.422	30.4032
W01	29.1518	29.1473	29.1238	29.1596	28.7458	28.346	28.1054	28.7003	28.8947	28.7269	28.7003	28.0211	28.4634	28.5316	28.6438	28.37
W02	20.2331	19.905	19.5722	20.0468	20.4779	20.4444	20.6486	20.556	20.7255	20.945	20.257	20.3674	20.4746	20.6181	20.7575	20.7642
W03	24.6755	24.3101	24.3416	24.9407	28.0061	28.686	28.9229	28.9414	28.2596	28.1398	28.0379	28.2908	28.2596	28.1398	28.1819	28.5625
W04	25.3542	25.2854	25.2361	25.067	25.292	25.3792	25.1663	25.2522	25.5946	25.4852	25.3453	25.2624	24.6747	25.0186	25.2355	24.793													26.7696	26.5321	26.1142	26.4857
W05	34.4762	34.3903	34.1674	34.2727	31.6014	31.1618	31.7024	31.7376	30.1241	30.7974	30.7253	30.5689	32.3045	32.9155	32.5641	32.0346																	34.1926	34.8957	34.3977	34.8991
W06	20.4193	21.033	21.2572	21.6007	22.8229	22.8541	21.7051	21.4165	21.003	21.2305	21.1021	21.1945					22.3051	21.1408	22.1204	21.1408																	24.9104	24.1812	24.2897	24.7528
W07	26.6494	26.5901	27.1235	27.0494	26.6602	26.4725	26.5122	26.927	26.5995	26.6864	26.4266	26.3149					26.9713	26.8675	26.0512	26.3352
W08	26.7154	27.7832	27.1948	27.4173	27.1873	26.8119	28.1259	28.2286	27.5845	27.9949	27.8615	27.97					27.5595	27.8439	27.7478	28.0719
T01	23.8106	22.3846	23.3082	23.2076	22.268	22.6947	22.5175	22.9656	24.3399	24.2337	24.7388	24.4506									23.902	24.0253	24.0204	24.1621
T02	37.7485	37.7439	37.8352	37.5714	35.6437	35.6437	35.2965	35.5134	37.9026	36.4064	36.3166	36.3733									37.0196	36.348	36.6162	37.9173
T03	30.7191	29.2915	29.9135	30.8126	29.6811	29.9245	29.1053	29.5122	29.4131	29.7713	28.9504	29.1173									29.2232	29.1903	29.428	29.552
T04	20.4738	20.5641	20.3045	20.7049	20.8199	21.5302	20.7173	20.4939	21.0518	20.9381	21.7656	21.6972									20.8673	21.0847	20.8875	21.0691
N01	31.8354	30.1935	30.0672	30.6788	30.6853	29.919	29.7821	29.7867	29.6575	30.069	30.777	30.6413													31.1224	31.2787	31.0334	31.0517
N02	27.2459	27.3074	27.1619	27.1852	26.2996	26.3283	26.2113	26.2664	25.8056	25.7247	25.8592	25.8478													25.763	25.9541	25.79	25.8796
N03	26.4149	26.3774	26.8693	26.9074	25.1413	26.107	25.639	26.0406	26.3967	26.2793	26.0143	26.3058													26.4746	26.4664	26.8132	26.0723

## Sheet: Matrix normalized Template
# Matrix normalized table for RT-PCR submission.
# The ID_REF column must contain unique identifiers.
# The header 1, header 2, header 3 columns should include PLATFORM annotations if your panel of PCR assays is not in GEO.
# SAMPLE columns should report normalized data used to draw study's conclusions [target gene signal normalized to housekeeping genes; e.g., 2^-ΔCt, where -ΔCt = -(Ct_Target − Ct_HKG)]
# SAMPLE values that should be disregarded may be left blank or labeled as "null".
# SAMPLE column header names must match Sample name column in SAMPLES section of Metadata sheet.
ID_REF	Gene symbol	Description	GB_ACC	SAMPLE 1	SAMPLE 2	SAMPLE 3	SAMPLE 4	SAMPLE 5	SAMPLE 6	SAMPLE 7	SAMPLE 8	SAMPLE 9	SAMPLE 10	SAMPLE 11	SAMPLE 12	SAMPLE 13	SAMPLE 14	SAMPLE 15	SAMPLE 16	SAMPLE 17	SAMPLE 18	SAMPLE 19	SAMPLE 20	SAMPLE 21	SAMPLE 22	SAMPLE 23	SAMPLE 24	SAMPLE 25	SAMPLE 26	SAMPLE 27	SAMPLE 28	SAMPLE 29	SAMPLE 30	SAMPLE 31	SAMPLE 32	SAMPLE 33	SAMPLE 34	SAMPLE 35	SAMPLE 36	SAMPLE 37	SAMPLE 38	SAMPLE 39	SAMPLE 40
PO01	RUNX2	Homo sapiens RUNX family transcription factor 2 (RUNX2), transcript variant 1, mRNA	NM_001024630.4	0.0141741	0.0151503	0.0172606	0.0155379	0.0961493	0.10155	0.104348	0.10234	0.183344	0.19809	0.257178	0.208384	0.0582117	0.064415	0.0707461	0.063581	0.0904432	0.129503	0.105539	0.0955837	0.120416	0.120343	0.160171	0.140313	0.109183	0.115102	0.12937	0.0981945	0.0940066	0.0959138	0.108181	0.096915	0.107903	0.119546	0.148947	0.132902	0.118069	0.139702	0.146992	0.153996
PO02	OSX	Homo sapiens Sp7 transcription factor (SP7), transcript variant 1, mRNA	NM_001173467.3	4.839e-05	3.74725e-05	4.25852e-05	3.07403e-05	4.65832e-05	5.88636e-05	5.17362e-05	4.74892e-05	5.19358e-05	3.40091e-05	6.96331e-05	3.90119e-05	1.90408e-05	4.61445e-05	3.7672e-05	6.65561e-05	5.09075e-05	4.13075e-05	2.79163e-05	1.71883e-05	1.63041e-05	0.000140262	5.28371e-05	1.88946e-05	5.14498e-05	5.43673e-05	6.68915e-05	3.288e-05	3.26593e-05	3.44272e-05	4.79172e-05	2.35814e-05	2.22313e-05	8.20309e-06	1.37603e-05	1.13551e-05	2.80161e-05	2.82027e-05	3.60565e-05	2.67475e-05
EO01	COL1	Homo sapiens collagen type I alpha 1 chain (COL1A1), mRNA	NM_000088.4	0.311503	0.492518	0.424511	0.405631	0.383216	1.23609	1.13651	0.267254	0.58503	1.19991	2.67034	2.72552	0.442053	0.775477	1.60092	0.642654	0.232405	0.403288	0.382654	0.255652	0.296706	0.226732	1.21038	0.701292	1.41785	1.90385	2.10114	1.63453	0.47438	0.717715	0.60564	0.47534	1.17073	1.19058	1.24638	0.861085	0.436462	0.632752	0.53489	0.562143
EO02	ALP	Homo sapiens alkaline phosphatase, biomineralization associated (ALPL), transcript variant 1, mRNA	NM_000478.6	0.00461225	0.00631958	0.00532041	0.00280465	0.00153714	0.00617246	0.00332134	0.00216238	0.00225445	0.00719264	0.00709029	0.00230851	0.00130125	0.00187105	0.00129248	0.00182053	0.00061936	0.000864729	0.00188778	0.000925706	0.0054161	0.00657064	0.00650056	0.00166188	0.00100928	0.00123857	0.00456147	0.00350649	0.00102332	0.00292022	0.000810114	0.000696595	0.00203202	0.00254841	0.00242813	0.00137203	0.00683314	0.0110248	0.00883377	0.00508306
LO01	OCN	Homo sapiens bone gamma-carboxyglutamate protein (BGLAP), mRNA	NM_199173.6	0.00474664	0.00272744	0.00291919	0.00418341	0.00381562	0.00189297	0.00340355	0.00305926	0.00398526	0.00346576	0.00346185	0.00353602	0.00194117	0.00176425	0.00182261	0.00182474	0.00283495	0.00216072	0.00181542	0.00152257	0.00507706	0.0028713	0.0042433	0.00346011	0.00744592	0.00382628	0.00215935	0.003039	0.00435974	0.00456958	0.00430737	0.00441334	0.00413092	0.00355776	0.00228741	0.00426936	0.00499975	0.00497755	0.00356912	0.0040869
MO01	OPN	Homo sapiens secreted phosphoprotein 1 (SPP1), transcript variant 1, mRNA	NM_001040058.2	0.000114159	0.000122683	0.0001095	8.88936e-05	3.98778e-05	5.35893e-05	6.49082e-05	4.7521e-05	3.47563e-05	7.63255e-05	5.37652e-05	6.16111e-05	3.22642e-05	3.58853e-05	3.42469e-05	1.88254e-05	1.29965e-05	3.55285e-05	4.40651e-05	1.90688e-05	6.4915e-05	0.000132985	6.35646e-05	4.98269e-05	5.45289e-05	0.000158423	0.000172442	0.000113906	5.97831e-05	6.21292e-05	4.2837e-05	5.06354e-05	2.97875e-05	3.85441e-05	3.59342e-05	2.72696e-05	6.67525e-05	9.0085e-05	9.33431e-05	9.2933e-05
W01	LEF1	Homo sapiens lymphoid enhancer binding factor 1 (LEF1), transcript variant X1, mRNA	XM_005263046.3	0.000511959	0.000580371	0.000675408	0.000657996	0.000617473	0.000788528	0.000935933	0.000606051	0.000912819	0.000724156	0.000622397	0.00137241	0.000863446	0.000980301	0.000456139	0.000403695
W02	β-CATENIN	Homo sapiens catenin beta 1 (CTNNB1), transcript variant 2, mRNA	NM_001098209.1	0.22805	0.360973	0.480035	0.348224	0.203992	0.305377	0.21608	0.332598	0.384816	0.517521	0.705373	0.634931	0.297287	0.325408	0.289317	0.293032
W03	WNT2	Homo sapiens Wnt family member 2 (WNT2), transcript variant 1, mRNA	NM_003391.2	7.29749	7.62367	7.4263	7.18697	3.35781	2.05651	1.08953	1.43922	5.83743	7.19241	7.68985	6.20924	0.838181	5.27355	7.03314	5.10195
W04	WNT2B	Homo sapiens Wnt family member 2B (WNT2B), transcript variant 3, mRNA	NM_001291880.1	0.0243504	0.0281518	0.0300213	0.034152	0.0167354	0.021647	0.0263628	0.0425243	0.0391828	0.0436243	0.0233288	0.0520798	0.0291195	0.0123628	0.0263325	0.0337281													0.0146949	0.0212682	0.0217162	0.0209383
W05	WNT10B	Homo sapiens Wnt family member 10B (WNT10B), mRNA	NM_003394.4	4.37033e-05	3.70935e-05	4.90629e-05	4.56072e-05	0.000396514	0.000351707	0.000450941	0.000428263	0.000599819	0.000525363	0.000879706	0.000760929	0.000363871	0.000255328	0.000325957	0.000455338																	3.12621e-05	1.98741e-05	2.83042e-05	3.29115e-05
W06	WNT5A	Homo sapiens Wnt family member 5A (WNT5A), transcript variant 1, mRNA	NM_003392.7	0.62369	0.701018	0.755325	0.486793	0.10967	0.110293	0.544448	0.400726	0.281594	0.352329	0.463002	0.433408					0.102079	0.234621	0.116646	0.234621																	0.0306956	0.0518308	0.0513162	0.0273741
W07	WNT5B	Homo sapiens Wnt family member 5B (WNT5B), transcript variant X5, mRNA	XM_024449207.1	0.00437559	0.0030658	0.00231165	0.00269012	0.00127131	0.00150801	0.00145505	0.00108422	0.00249508	0.00241	0.00175283	0.00157728					0.00101963	0.00128003	0.00206951	0.00173382
W08	WNT9A	Homo sapiens Wnt family member 9A (WNT9A), mRNA	NM_003395.3	0.00221271	0.00162224	0.00220016	0.00208455	0.00267451	0.00193629	0.00105272	0.00095242	0.00114319	0.0018676	0.00207742	0.00186554					0.00140654	0.00116326	0.00141798	0.00104699
T01	TMEFF1	Homo sapiens transmembrane protein with EGF like and two follistatin like domains 1 (TMEFF1), mRNA	NM_003692.5	1.45613	1.70664	1.3844	1.85827	2.79531	2.25353	2.26392	2.04034	0.793583	1.16366	0.976335	0.861451									1.13814	1.0442	1.0197	0.942723
T02	CXXC5	Homo sapiens CXXC finger protein 5 (CXXC5), transcript variant 1, mRNA	NM_001317199.2	9.27894e-05	8.12017e-05	7.73789e-05	8.8141e-05	0.000106806	4.09209e-05	5.43192e-05	4.72503e-05	1.63965e-05	2.89053e-05	2.88481e-05	3.26593e-05									2.40671e-05	2.48902e-05	2.02913e-05	1.47533e-05
T03	BMP-2	Homo sapiens bone morphogenetic protein 2 (BMP2), mRNA	NM_001200.4	0.000274285	0.000657236	0.000468805	0.000148004	0.000448663	0.000967736	0.000812338	0.000396775	0.000534066	0.000549764	0.000760258	0.000294771									0.000236882	0.000335395	0.000256419	0.000168129
T04	TGF-β1	Homo sapiens transforming growth factor beta 1 (TGFB1), mRNA	NM_000660.7	0.332938	0.278556	0.366108	0.247536	0.249379	0.150447	0.277199	0.35933	0.306917	0.462186	0.266568	0.231969									0.242149	0.212309	0.268542	0.224491
N01	HEY1	Homo sapiens hes related family bHLH transcription factor with YRPW motif 1 (HEY1), transcript variant 1, mRNA	NM_012258.3	0.000162286	0.00023784	0.000491759	0.000327258	0.000157573	0.000262988	0.000289575	0.000291817	0.000155309	0.000124763	7.90329e-05	0.000108486													0.000314485	0.00019033	0.000476361	0.000233426
N02	HES1	Homo sapiens hes family bHLH transcription factor 1 (HES1), mRNA	NM_005524.3	0.00307601	0.00225612	0.00419906	0.00476023	0.00524028	0.00319976	0.00534695	0.00489396	0.0059251	0.00562858	0.00603299	0.00748217													0.00250056	0.00212578	0.00233822	0.00267047
N03	LFNG	Homo sapiens LFNG O-fucosylpeptide 3-beta-N-acetylglucosaminyltransferase (LFNG), transcript variant 1, mRNA	NM_001040167.2	0.00418826	0.00361655	0.00296277	0.00270494	0.0112253	0.00546586	0.00760738	0.00671165	0.00556235	0.00506141	0.00473764	0.00417625													0.00375998	0.00289444	0.00363402	0.00467338

## Sheet: Fold Change Template
# Fold change data = test/control
# e.g., SAMPLEtest target gene signal normalized to housekeeping gene (2^-ΔCttest)/SAMPLEcontrol target gene signal normalized to HKG (2^-ΔCtcontrol)
# 2^-ΔΔCt, where -ΔΔCt = -[ΔCttest -ΔCtcontrol]
ID_REF	SAMPLE 5/SAMPLE 1	SAMPLE 6/SAMPLE 2	SAMPLE 7/SAMPLE 3	SAMPLE 8/SAMPLE 4	SAMPLE 9/SAMPLE 1	SAMPLE 10/SAMPLE 2	SAMPLE 11/SAMPLE 3	SAMPLE 12/SAMPLE 4	SAMPLE 13/SAMPLE 1	SAMPLE 14/SAMPLE 2	SAMPLE 15/SAMPLE 3	SAMPLE 16/SAMPLE 4	SAMPLE 17/SAMPLE 1	SAMPLE 18/SAMPLE 2	SAMPLE 19/SAMPLE 3	SAMPLE 20/SAMPLE 4	SAMPLE 21/SAMPLE 1	SAMPLE 22/SAMPLE 2	SAMPLE 23/SAMPLE 3	SAMPLE 24/SAMPLE 4	SAMPLE 25/SAMPLE 1	SAMPLE 26/SAMPLE 2	SAMPLE 27/SAMPLE 3	SAMPLE 28/SAMPLE 4	SAMPLE 29/SAMPLE 1	SAMPLE 30/SAMPLE 2	SAMPLE 31/SAMPLE 3	SAMPLE 32/SAMPLE 4	SAMPLE 33/SAMPLE 1	SAMPLE 34/SAMPLE 2	SAMPLE 35/SAMPLE 3	SAMPLE 36/SAMPLE 4	SAMPLE 37/SAMPLE 1	SAMPLE 38/SAMPLE 2	SAMPLE 39/SAMPLE 3	SAMPLE 40/SAMPLE 4
PO01	6.78346	6.70288	6.04548	6.5865	12.9352	13.075	14.8997	13.4113	4.10691	4.25174	4.09871	4.09199	6.38089	8.54791	6.11447	6.15165	8.49554	7.94331	9.27957	9.03038	7.70301	7.59736	7.49513	6.31968	6.63229	6.33083	6.26753	6.23733	7.61268	7.89068	8.62934	8.5534	8.32992	9.22109	8.51608	9.91097
PO02	0.962661	1.57085	1.21489	1.54485	1.07327	0.907574	1.63515	1.26908	0.393485	1.23142	0.884626	2.16511	1.05202	1.10234	0.655539	0.559143	0.336931	3.74307	1.24074	0.614651	1.06323	1.45086	1.57077	1.0696	0.674917	0.918733	1.12521	0.767115	0.459419	0.218909	0.323124	0.369388	0.578965	0.752624	0.846691	0.870109
EO01	1.23022	2.50974	2.67723	0.65886	1.87809	2.43627	6.2904	6.71921	1.4191	1.57452	3.7712	1.58433	0.746078	0.818829	0.9014	0.630258	0.952499	0.460353	2.85124	1.72889	4.55164	3.86555	4.94955	4.0296	1.52288	1.45724	1.42668	1.17185	3.75832	2.41734	2.93604	2.12283	1.40115	1.28473	1.26001	1.38585
EO02	0.333274	0.97672	0.624264	0.770999	0.488796	1.13815	1.33266	0.823101	0.28213	0.296071	0.242928	0.649112	0.134286	0.136833	0.354819	0.330062	1.17429	1.03973	1.22182	0.592547	0.218826	0.19599	0.857353	1.25025	0.221869	0.462091	0.152265	0.248372	0.44057	0.403256	0.45638	0.4892	1.48152	1.74454	1.66035	1.81237
LO01	0.803856	0.694047	1.16592	0.731284	0.839596	1.2707	1.18589	0.845249	0.408957	0.646852	0.624354	0.436185	0.742986	0.792216	0.62189	0.363955	1.06961	1.05275	1.45359	0.827102	1.56867	1.40289	0.739706	0.726441	0.91849	1.67541	1.47553	1.05496	0.870282	1.30443	0.783576	1.02054	1.05332	1.82499	1.22264	0.976929
MO01	0.349318	0.436811	0.592767	0.534583	0.304455	0.622135	0.491005	0.693087	0.282625	0.292504	0.312756	0.211774	0.325909	0.289595	0.40242	0.214513	0.568636	1.08397	0.580497	0.560523	0.477658	1.29132	1.57481	1.28137	0.523683	0.50642	0.391204	0.569618	0.26093	0.314176	0.328166	0.306767	0.584733	0.73429	0.852446	1.04544
W01	1.2061	1.35866	1.38573	0.921057	1.78299	1.24775	0.921512	2.08574	1.68655	1.68909	0.675353	0.613522
W02	0.894507	0.845983	0.450134	0.955127	1.68742	1.43368	1.46942	1.82334	1.3036	0.901473	0.602699	0.841504
W03	0.460131	0.269754	0.146713	0.200254	0.799922	0.943432	1.03549	0.863958	0.114859	0.691734	0.947058	0.709889
W04	0.687276	0.768938	0.878135	1.24515	1.60912	1.54961	0.777075	1.52494	1.19585	0.439149	0.877126	0.987587													0.603478	0.755484	0.723358	0.613091
W05	9.07287	9.48161	9.19107	9.39026	13.7248	14.1632	17.9301	16.6844	8.32594	6.88336	6.64365	9.9839																	0.715326	0.535783	0.576895	0.72163
W06	0.17584	0.157333	0.720813	0.823196	0.451496	0.502596	0.612984	0.890334					0.930783	0.334687	0.154431	0.481974																	0.049216	0.0739364	0.0679393	0.0562336
W07	0.290547	0.491882	0.629444	0.403039	0.570227	0.786094	0.758263	0.586324					0.802027	0.417519	0.895255	0.644514
W08	1.2087	1.19359	0.478475	0.456895	0.516646	1.15125	0.944213	0.894937					0.635662	0.717073	0.644486	0.502264
T01	1.91968	1.32045	1.63531	1.09798	0.544993	0.681844	0.705242	0.463576									0.781619	0.611845	0.736565	0.507311
T02	1.15106	0.503942	0.70199	0.536076	0.176707	0.35597	0.372816	0.370535									0.259373	0.306524	0.262234	0.167383
T03	1.63575	1.47243	1.73279	2.68084	1.94712	0.83648	1.62169	1.99164									0.863634	0.510312	0.546963	1.13598
T04	0.749027	0.540094	0.757152	1.45163	0.921844	1.65922	0.728114	0.937111									0.727311	0.762177	0.733506	0.906904
N01	0.97096	1.10574	0.588855	0.891704	0.957006	0.524564	0.160715	0.331499													1.93784	0.800242	0.968689	0.713278
N02	1.7036	1.41826	1.27337	1.02809	1.92623	2.49481	1.43675	1.57181													0.812923	0.942229	0.556843	0.560996
N03	2.68018	1.51135	2.56766	2.48126	1.32808	1.39952	1.59906	1.54394													0.897743	0.800332	1.22656	1.72772
